# Supplementary material for: Free-electron laser data for multiple-particle fluctuation scattering analysis
Source: Sci Data. 2018 Oct 2;5:180201. doi: 10.1038/sdata.2018.201 (PMC6167951; doi:10.1038/sdata.2018.201)
Supplement: Supplementary file 1 [file sdata2018201-isa1.zip]

Archive with 3 entries (3 files):
- i_Investigation.txt
- s_study_Zwart.txt
- a_assay_Zwart.txt
