# Supplementary material for: Free-electron laser data for multiple-particle fluctuation scattering analysis
Source: Sci Data. 2018 Oct 2;5:180201. doi: 10.1038/sdata.2018.201 (PMC6167951; doi:10.1038/sdata.2018.201)
Supplement: Supplementary file 1 [file sdata2018201-isa1.zip › i_Investigation.txt]

# Investigation File generated for Scientific Data with Investigation File Authoring Tool version 0.1.0 on 22/08/2018 - This metadata file is CC0
ONTOLOGY SOURCE REFERENCE
Term Source Name	NCBITAXON	BAO	UO	CHMO	OBI	MS	ERO
Term Source File	http://data.bioontology.org/ontologies/NCBITAXON	http://data.bioontology.org/ontologies/BAO	http://data.bioontology.org/ontologies/UO	http://data.bioontology.org/ontologies/CHMO	http://data.bioontology.org/ontologies/OBI	http://data.bioontology.org/ontologies/MS	http://data.bioontology.org/ontologies/ERO
Term Source Version	2016AB	2.0	unknown	releases/2014-11-20	2014-08-18	4.0.1	2013-08-02
Term Source Description	National Center for Biotechnology Information (NCBI) Organismal Classification	BioAssay Ontology	Units of Measurement Ontology	Chemical Methods Ontology	Ontology for Biomedical Investigations	Mass Spectrometry Ontology	Eagle-I Research Resource Ontology
INVESTIGATION
Investigation Identifier
Investigation Title
Investigation Description
Investigation Submission Date
Investigation Public Release Date
INVESTIGATION PUBLICATIONS
Investigation PubMed ID
Investigation Publication DOI
Investigation Publication Author List
Investigation Publication Title
Investigation Publication Status
Investigation Publication Status Term Accession Number
Investigation Publication Status Term Source REF
INVESTIGATION CONTACTS
Investigation Person Last Name
Investigation Person Mid Initials
Investigation Person First Name
Investigation Person Address
Investigation Person Phone
Investigation Person Fax
Investigation Person Email
Investigation Person Affiliation
Investigation Person Roles
Investigation Person Roles Term Accession Number
Investigation Person Roles Term Source REF
STUDY
Study Identifier	10.1038/sdata.2018.201
Study Title	Free-electron laser data for multiple-particle fluctuation scattering analysis
Study Submission Date	24/05/2018
Study Public Release Date	02/10/2018
Study Description	http://www.nature.com/articles/sdata2018201#abstract
Study File Name	s_study_Zwart.txt
Comment[Subject Keywords]	//;//
Comment[Manuscript Licence]	CC BY-4.0
Comment[Experimental Metadata Licence]	CC0
Comment[Supplementary Information File Name]	
Comment[Supplementary Information File Type]	x-zip-compressed
Comment[Supplementary Information File URL]	http://www.nature.com/articles/sdata2018201#supplementary-information
Comment[Data Repository]	Coherent X-ray Imaging Data Bank
Comment[Data Record Accession]	79
Comment[Data Record URI]	http://dx.doi.org/10.11577/1437269
STUDY DESIGN DESCRIPTORS
Study Design Type	virus particle imaging objective
Study Design Type Term Accession Number	""
Study Design Type Term Source REF	""
STUDY PUBLICATIONS
Study PubMed ID
Study Publication DOI
Study Publication Author List
Study Publication Title
Study Publication Status
Study Publication Status Term Accession Number
Study Publication Status Term Source REF
STUDY FACTORS
Study Factor Name
Study Factor Type
Study Factor Type Term Accession Number
Study Factor Type Term Source REF
STUDY ASSAYS
Study Assay Measurement Type	X-ray diffraction data
Study Assay Measurement Type Term Accession Number	CHMO:0000850
Study Assay Measurement Type Term Source REF	CHMO
Study Assay Technology Type	X-ray free electron laser
Study Assay Technology Type Term Accession Number	""
Study Assay Technology Type Term Source REF	""
Study Assay Technology Platform	""
Study Assay File Name	a_assay_Zwart.txt
STUDY PROTOCOLS
Study Protocol Name	Sample Preparation	Sample Delivery	X-ray free-electron laser	Pattern Selection	Data collection
Study Protocol Type	selection	sample preparation for assay	free electron laser	data pre-processing operation	data collection method
Study Protocol Type Term Accession Number	OBI:0001928	OBI:0000073	MS:1000853	ERO:0100312	ERO:0001932
Study Protocol Type Term Source REF	OBI	OBI	MS	ERO	ERO
Study Protocol Description					
Study Protocol URI	""	""	""	""	""
Study Protocol Version					
Study Protocol Parameters Name	""	""	instrument; beamline; wavelength; pulse duration; detector model; detector distance; sample delivery method; sample delivery device; x-ray focus size	""	""
Study Protocol Parameters Name Term Accession Number	""	""	""	""	""
Study Protocol Parameters Name Term Source REF	""	""	""	""	""
Study Protocol Components Name	""	""	""	""	""
Study Protocol Components Type	""	""	""	""	""
Study Protocol Components Type Term Accession Number	""	""	""	""	""
Study Protocol Components Type Term Source REF	""	""	""	""	""
STUDY CONTACTS
Study Person Last Name	Pande	Donatelli	Malmerberg	Foucar	Poon	Sutter	Botha	Basu	Bruce Doak	Dörner	Epp	Englert	Fromme	Hartmann	Hartmann	Hauser	Hattne	Hosseinizadeh	Kassemeyer	Lomb	Montero	Menzel	Rolles	Rudenko	Seibert	Sierra	Schwander	Ourmazd	Fromme	Sauter	Bogan	Bozek	Bostedt	Schlichting	Kerfeld	Zwart
Study Person First Name	Kanupriya	Jeffrey J.	Erik	Lutz	Billy K.	Markus	Sabine	Shibom	R.	Katerina	Sascha W.	Lars	Raimund	Elisabeth	Robert	Guenter	Johan	Ahmad	Stephan	Lukas	Sebastian F. Carron	Andreas	Daniel	Artem	Marvin M.	Raymond George	Peter	Abbas	Petra	Nicholas K.	Michael	John	Christoph	Ilme	Cheryl A.	Petrus H.
Study Person Mid Initials																																				
Study Person Email	""	""	""	""	""	""	""	""	""	""	""	""	""	""	""	""	""	""	""	""	""	""	""	""	""	""	""	""	""	""	""	""	""	""	""	phzwart@lbl.gov
Study Person Phone																																				
Study Person Fax																																				
Study Person Address																																				
Study Person Affiliation	Center for Advanced Mathematics in Energy Research Applications, Lawrence Berkeley National Laboratory, Berkeley, CA, USA	Center for Advanced Mathematics in Energy Research Applications, Lawrence Berkeley National Laboratory, Berkeley, CA, USA	Center for Advanced Mathematics in Energy Research Applications, Lawrence Berkeley National Laboratory, Berkeley, CA, USA	Max-Planck-Institut für medizinische Forschung, Jahnstr. 29, 69120 Heidelberg, Germany	Molecular Biophysics and Integrated Bio-imaging, Lawrence Berkeley National Laboratory, Berkeley, CA, USA	Molecular Biophysics and Integrated Bio-imaging, Lawrence Berkeley National Laboratory, Berkeley, CA, USA	Max-Planck-Institut für medizinische Forschung, Jahnstr. 29, 69120 Heidelberg, Germany	Arizona State University, Tempe, AZ, USA	Max-Planck-Institut für medizinische Forschung, Jahnstr. 29, 69120 Heidelberg, Germany	Arizona State University, Tempe, AZ, USA	Max Planck Advanced Study Group, Center for Free Electron Laser Science (CFEL), Notkestrasse 85, 22607 Hamburg, Germany	Max-Planck-Institut für extraterrestrische Physik, Giessenbachstrasse, 85741 Garching, Germany	Arizona State University, Tempe, AZ, USA	Max-Planck-Institut für medizinische Forschung, Jahnstr. 29, 69120 Heidelberg, Germany	PNSensor GmbH, Otto-Hahn-Ring 6, 81739 München, Germany	Max-Planck-Institut für extraterrestrische Physik, Giessenbachstrasse, 85741 Garching, Germany	Molecular Biophysics and Integrated Bio-imaging, Lawrence Berkeley National Laboratory, Berkeley, CA, USA	Department of Physics, University of Wisconsin-Milwaukee, 3135N. Maryland Ave, Milwaukee, WI 53211, USA	Max-Planck-Institut für medizinische Forschung, Jahnstr. 29, 69120 Heidelberg, Germany	Max-Planck-Institut für medizinische Forschung, Jahnstr. 29, 69120 Heidelberg, Germany	Linac Coherent Light Source, SLAC National Accelerator Laboratory, Stanford, CA, USA	Laboratory for Macromolecules and Bioimaging, Paul Scherrer Institute, 5232 Villigen – PSI, Switzerland	Max-Planck-Institut für medizinische Forschung, Jahnstr. 29, 69120 Heidelberg, Germany	Max Planck Advanced Study Group, Center for Free Electron Laser Science (CFEL), Notkestrasse 85, 22607 Hamburg, Germany	Linac Coherent Light Source, SLAC National Accelerator Laboratory, Stanford, CA, USA	Linac Coherent Light Source, SLAC National Accelerator Laboratory, Stanford, CA, USA	Department of Physics, University of Wisconsin-Milwaukee, 3135N. Maryland Ave, Milwaukee, WI 53211, USA	Department of Physics, University of Wisconsin-Milwaukee, 3135N. Maryland Ave, Milwaukee, WI 53211, USA	Max-Planck-Institut für Kernphysik, Saupfercheckweg 1, 69117 Heidelberg, Germany	Molecular Biophysics and Integrated Bio-imaging, Lawrence Berkeley National Laboratory, Berkeley, CA, USA	Linac Coherent Light Source, SLAC National Accelerator Laboratory, Stanford, CA, USA	Linac Coherent Light Source, SLAC National Accelerator Laboratory, Stanford, CA, USA	Linac Coherent Light Source, SLAC National Accelerator Laboratory, Stanford, CA, USA	Max-Planck-Institut für medizinische Forschung, Jahnstr. 29, 69120 Heidelberg, Germany	Molecular Biophysics and Integrated Bio-imaging, Lawrence Berkeley National Laboratory, Berkeley, CA, USA	Center for Advanced Mathematics in Energy Research Applications, Lawrence Berkeley National Laboratory, Berkeley, CA, USA
Study Person Roles																																				
Study Person Roles Term Accession Number																																				
Study Person Roles Term Source REF																																				
Comment[Study Person ORCID]						0000-0001-6290-4820											0000-0002-8936-0912					0000-0002-0489-609X						0000-0001-9946-3889						0000-0002-0936-7496		
Comment[Funder]																																				
Comment[FundRef ID]																																				
Comment[Funder Term Source REF]																																				
Comment[Grant Identifier]																																				
