# Supplementary material for: Free-electron laser data for multiple-particle fluctuation scattering analysis
Source: Sci Data. 2018 Oct 2;5:180201. doi: 10.1038/sdata.2018.201 (PMC6167951; doi:10.1038/sdata.2018.201)
Supplement: Supplementary file 1 [file sdata2018201-isa1.zip › s_study_Zwart.txt]

Source Name	Characteristics[organism]	Term Source REF	Term Accession Number	Protocol REF	Sample Name	Material Type	Term Source REF	Term Accession Number
batch of Paramecium Bursaria Chlorella virus 1 sample	Paramecium bursaria Chlorella virus 1	NCBITAXON	NCBITaxon:10506	Sample Preparation	PBCV-1	virus	BAO	BAO:0000232
