# Supplementary material for: Free-electron laser data for multiple-particle fluctuation scattering analysis
Source: Sci Data. 2018 Oct 2;5:180201. doi: 10.1038/sdata.2018.201 (PMC6167951; doi:10.1038/sdata.2018.201)
Supplement: Supplementary file 1 [file sdata2018201-isa1.zip › a_assay_Zwart.txt]

Sample Name	Protocol REF	Protocol REF	Parameter Value[instrument]	Parameter Value[beamline]	Parameter Value[wavelength]	Unit	Term Source REF	Term Accession Number	Parameter Value[pulse duration]	Unit	Term Source REF	Term Accession Number	Parameter Value[detector model]	Parameter Value[detector distance]	Unit	Term Source REF	Term Accession Number	Parameter Value[sample delivery method]	Parameter Value[sample delivery device]	Parameter Value[x-ray focus size]	Unit	Term Source REF	Term Accession Number	Assay Name	Raw Data File	Comment[Data Repository]	Comment[Data Record Accession]	Comment[Data Record URI]	Protocol REF	Derived Data File	Comment[Data Repository]	Comment[Data Record Accession]	Comment[Data Record URI]
PBCV-1	Sample Delivery	X-ray free-electron laser	Linac Coherent Light Source (LCLS)	AMO	24.1	angstrom	UO	UO:0000019	100	femtosecond			multi-panel detector					5 micrometer microjet	gas dynamic virtual nozzle injector	25	square micrometer	UO	UO:0010001	s01-c00 _raw	79/xtc/e199-r0088-s01-c00.xtc	Coherent X-ray Imaging Data Bank	79	http://dx.doi.org/10.11577/1437269	Data collection	PBCV.dat	Coherent X-ray Imaging Data Bank	79	http://dx.doi.org/10.11577/1437269
PBCV-1	Sample Delivery	X-ray free-electron laser	Linac Coherent Light Source (LCLS)	AMO	24.1	angstrom	UO	UO:0000019	100	femtosecond			multi-panel detector					5 micrometer microjet	gas dynamic virtual nozzle injector	25	square micrometer	UO	UO:0010001	s01-c01 _raw	79/xtc/e199-r0088-s01-c01.xtc	Coherent X-ray Imaging Data Bank	79	http://dx.doi.org/10.11577/1437269	Data collection	PBCV.dat	Coherent X-ray Imaging Data Bank	79	http://dx.doi.org/10.11577/1437269
PBCV-1	Sample Delivery	X-ray free-electron laser	Linac Coherent Light Source (LCLS)	AMO	24.1	angstrom	UO	UO:0000019	100	femtosecond			multi-panel detector					5 micrometer microjet	gas dynamic virtual nozzle injector	25	square micrometer	UO	UO:0010001	s02-c00 _raw	79/xtc/e199-r0088-s02-c00.xtc	Coherent X-ray Imaging Data Bank	79	http://dx.doi.org/10.11577/1437269	Data collection	PBCV.dat	Coherent X-ray Imaging Data Bank	79	http://dx.doi.org/10.11577/1437269
PBCV-1	Sample Delivery	X-ray free-electron laser	Linac Coherent Light Source (LCLS)	AMO	24.1	angstrom	UO	UO:0000019	100	femtosecond			multi-panel detector					5 micrometer microjet	gas dynamic virtual nozzle injector	25	square micrometer	UO	UO:0010001	s02-c01 _raw	79/xtc/e199-r0088-s02-c01.xtc	Coherent X-ray Imaging Data Bank	79	http://dx.doi.org/10.11577/1437269	Data collection	PBCV.dat	Coherent X-ray Imaging Data Bank	79	http://dx.doi.org/10.11577/1437269
PBCV-1	Sample Delivery	X-ray free-electron laser	Linac Coherent Light Source (LCLS)	AMO	24.1	angstrom	UO	UO:0000019	100	femtosecond			multi-panel detector					5 micrometer microjet	gas dynamic virtual nozzle injector	25	square micrometer	UO	UO:0010001	s03-c00 _raw	79/xtc/e199-r0088-s03-c00.xtc	Coherent X-ray Imaging Data Bank	79	http://dx.doi.org/10.11577/1437269	Data collection	PBCV.dat	Coherent X-ray Imaging Data Bank	79	http://dx.doi.org/10.11577/1437269
PBCV-1	Sample Delivery	X-ray free-electron laser	Linac Coherent Light Source (LCLS)	AMO	24.1	angstrom	UO	UO:0000019	100	femtosecond			multi-panel detector					5 micrometer microjet	gas dynamic virtual nozzle injector	25	square micrometer	UO	UO:0010001	s03-c01 _raw	79/xtc/e199-r0088-s03-c01.xtc	Coherent X-ray Imaging Data Bank	79	http://dx.doi.org/10.11577/1437269	Data collection	PBCV.dat	Coherent X-ray Imaging Data Bank	79	http://dx.doi.org/10.11577/1437269
PBCV-1	Sample Delivery	X-ray free-electron laser	Linac Coherent Light Source (LCLS)	AMO	24.1	angstrom	UO	UO:0000019	100	femtosecond			multi-panel detector					5 micrometer microjet	gas dynamic virtual nozzle injector	25	square micrometer	UO	UO:0010001	s01-c00 _raw	79/xtc/e199-r0090-s01-c00.xtc	Coherent X-ray Imaging Data Bank	79	http://dx.doi.org/10.11577/1437269	Data collection	PBCV.dat	Coherent X-ray Imaging Data Bank	79	http://dx.doi.org/10.11577/1437269
PBCV-1	Sample Delivery	X-ray free-electron laser	Linac Coherent Light Source (LCLS)	AMO	24.1	angstrom	UO	UO:0000019	100	femtosecond			multi-panel detector					5 micrometer microjet	gas dynamic virtual nozzle injector	25	square micrometer	UO	UO:0010001	s02-c00 _raw	79/xtc/e199-r0090-s02-c00.xtc	Coherent X-ray Imaging Data Bank	79	http://dx.doi.org/10.11577/1437269	Data collection	PBCV.dat	Coherent X-ray Imaging Data Bank	79	http://dx.doi.org/10.11577/1437269
PBCV-1	Sample Delivery	X-ray free-electron laser	Linac Coherent Light Source (LCLS)	AMO	24.1	angstrom	UO	UO:0000019	100	femtosecond			multi-panel detector					5 micrometer microjet	gas dynamic virtual nozzle injector	25	square micrometer	UO	UO:0010001	s03-c00 _raw	79/xtc/e199-r0090-s03-c00.xtc	Coherent X-ray Imaging Data Bank	79	http://dx.doi.org/10.11577/1437269	Data collection	PBCV.dat	Coherent X-ray Imaging Data Bank	79	http://dx.doi.org/10.11577/1437269
PBCV-1	Sample Delivery	X-ray free-electron laser	Linac Coherent Light Source (LCLS)	AMO	24.1	angstrom	UO	UO:0000019	100	femtosecond			multi-panel detector	224	millimeter	UO	UO:0000016	5 micrometer microjet	gas dynamic virtual nozzle injector	25	square micrometer	UO	UO:0010001	back_pbcv.h5	79/back_pbcv.h5	Coherent X-ray Imaging Data Bank	79	http://dx.doi.org/10.11577/1437269	Data collection	PBCV.dat	Coherent X-ray Imaging Data Bank	79	http://dx.doi.org/10.11577/1437269
PBCV-1	Sample Delivery	X-ray free-electron laser	Linac Coherent Light Source (LCLS)	AMO	24.1	angstrom	UO	UO:0000019	100	femtosecond			multi-panel detector	741	millimeter	UO	UO:0000016	5 micrometer microjet	gas dynamic virtual nozzle injector	25	square micrometer	UO	UO:0010001	front_pbcv.h5	79/front_pbcv.h5	Coherent X-ray Imaging Data Bank	79	http://dx.doi.org/10.11577/1437269	Pattern Selection	PBCV.dat	Coherent X-ray Imaging Data Bank	79	http://dx.doi.org/10.11577/1437269
PBCV-1	Sample Delivery	X-ray free-electron laser	Linac Coherent Light Source (LCLS)	AMO	24.1	angstrom	UO	UO:0000019	100	femtosecond			multi-panel detector	224	millimeter	UO	UO:0000016	5 micrometer microjet	gas dynamic virtual nozzle injector	25	square micrometer	UO	UO:0010001	back_buffer.h5	79/back_buffer.h5	Coherent X-ray Imaging Data Bank	79	http://dx.doi.org/10.11577/1437269	Pattern Selection	PBCV.dat	Coherent X-ray Imaging Data Bank	79	http://dx.doi.org/10.11577/1437269
PBCV-1	Sample Delivery	X-ray free-electron laser	Linac Coherent Light Source (LCLS)	SLS-cSAXS	10000	electronvolt	UO	UO:0000266												25	square micrometer	UO	UO:0010001	front_buffer.h5	79/front_buffer.h5	Coherent X-ray Imaging Data Bank	79	http://dx.doi.org/10.11577/1437269	Data collection	PBCV.dat	Coherent X-ray Imaging Data Bank	79	http://dx.doi.org/10.11577/1437269
